# Supplementary material for: Pectin Nanoparticle-Loaded Soft Coral Nephthea sp. Extract as In Situ Gel Enhances Chronic Wound Healing: In Vitro, In Vivo, and In Silico Studies
Source: Pharmaceuticals (Basel). 2023 Jul 3;16(7):957. doi: 10.3390/ph16070957 (PMC10383585; doi:10.3390/ph16070957)
Supplement: Supplementary file 1 [file pharmaceuticals-16-00957-s001.zip]

Archive with 1 entries (1 files):
- pharmaceuticals-2445750-supplementary.pdf
